# Supplementary material for: Ce-Containing MgAl-Layered Double Hydroxide-Graphene Oxide Hybrid Materials as Multifunctional Catalysts for Organic Transformations
Source: Materials (Basel). 2021 Dec 4;14(23):7457. doi: 10.3390/ma14237457 (PMC8659285; doi:10.3390/ma14237457)
Supplement: Supplementary file 1 [file materials-14-07457-s001.zip]

Archive with 1 entries (1 files):
- materials-1456337-supplementary.pdf
